# Supplementary material for: Corn or Soybean Oil as the Sole Carbon Source for Polyhydroxybutyrate Production in a Biofuel Biorefinery Concept
Source: Polymers (Basel). 2025 Jan 25;17(3):324. doi: 10.3390/polym17030324 (PMC11821013; doi:10.3390/polym17030324)
Supplement: Supplementary file 1 [file polymers-17-00324-s001.zip]

Archive with 1 entries (1 files):
- polymers-3396855-supplementary.pdf
